# Supplementary material for: Geographical Distribution and Multimethod Species Identification of Forensically Important Necrophagous Flies on Hainan Island
Source: Insects. 2023 Nov 20;14(11):898. doi: 10.3390/insects14110898 (PMC10672153; doi:10.3390/insects14110898)
Supplement: Supplementary file 1 [file insects-14-00898-s001.zip]

Archive with 1 entries (1 files):
- insects-2679222-supplementary.pdf
